# Supplementary material for: Development and Blood–Brain Barrier Penetration of Nanovesicles Loaded with Cannabidiol
Source: Pharmaceuticals (Basel). 2025 Jan 25;18(2):160. doi: 10.3390/ph18020160 (PMC11859449; doi:10.3390/ph18020160)
Supplement: Supplementary file 1 [file pharmaceuticals-18-00160-s001.zip]

Archive with 1 entries (1 files):
- pharmaceuticals-3411604-supplementary.pdf
